# Supplementary material for: Molecular mechanisms underlying fetal bovine serum-induced developmental delay in mouse embryos: a data-independent acquisition (DIA)-based proteomics study
Source: Front Mol Biosci. 2026 Jul 7;13:1781512. doi: 10.3389/fmolb.2026.1781512 (PMC13384847; doi:10.3389/fmolb.2026.1781512)
Supplement: Supplementary file 1 [file Table1.xls]

## Sheet: Sheet1
Protein	Protein Description	Gene Name	PG.ProteinGroups	PG.ProteinAccessions	PG.Genes	PG.ProteinDescriptions	PG.ProteinNames	SequenceNumber	M-8C-1	M-8C-2	M-8C-3	average M-8C	C-8C-1	C-8C-2	C-8C-3	average C-8C	M-8C/C-8C	t test p value
P42125	Enoyl-CoA delta isomerase 1, mitochondrial	Eci1	P42125	P42125	Eci1	Enoyl-CoA delta isomerase 1, mitochondrial	ECI1_MOUSE	4	123.844	177.953	180.897	160.898	32.4769	8.59776	58.1647	33.0798	4.86393	0.0300123
P28667	MARCKS-related protein	Marcksl1	P28667	P28667	Marcksl1	MARCKS-related protein	MRP_MOUSE	2	105.577	24.6615	105.645	78.6281	12.2508		21.8327	17.0418	4.61385	0.0341603
Q9EP53	Hamartin	Tsc1	Q9EP53	Q9EP53	Tsc1	Hamartin	TSC1_MOUSE	1	281.474	146.136	275.925	234.512	80.8038	39.2182	71.1614	63.7278	3.6799	0.0332716
P52293	Importin subunit alpha-1	Kpna2	P52293	P52293	Kpna2	Importin subunit alpha-1	IMA1_MOUSE	8	155.122	223.819	203.718	194.22	63.2745	40.9964	64.8048	56.3586	3.44614	0.0344395
P60335	Poly(rC)-binding protein 1	Pcbp1	P60335	P60335	Pcbp1	Poly(rC)-binding protein 1	PCBP1_MOUSE	2	153.434	110.519	192.041	151.998	45.2771	46.3542	43.5549	45.0621	3.37308	0.0481336
P46061	Ran GTPase-activating protein 1	Rangap1	P46061	P46061	Rangap1	Ran GTPase-activating protein 1	RAGP1_MOUSE	4	80.7129	35.8977	65.2597	60.6234	24.3115	5.20145	25.424	18.3123	3.31053	0.0301891
Q8BML1	[F-actin]-monooxygenase MICAL2	Mical2	Q8BML1	Q8BML1	Mical2	[F-actin]-monooxygenase MICAL2	MICA2_MOUSE	1	19616.3	9317.22	18783.7	15905.7	6259.02	3201.89	5181.76	4880.89	3.25878	0.0462053
P63323	Small ribosomal subunit protein eS12	Rps12	P63323	P63323	Rps12	Small ribosomal subunit protein eS12	RS12_MOUSE	2	87.4405	125.277	128.306	113.674	44.0118	30.251	31.2761	35.1796	3.23126	0.046491
P43275	Histone H1.1	H1-1	P43275	P43275	H1-1	Histone H1.1	H11_MOUSE	4	200.342	115.326	102.145	139.271	95.8344	8.97877	46.6419	50.485	2.75866	0.0334145
O35658	Complement component 1 Q subcomponent-binding protein, mitochondrial	C1qbp	O35658	O35658	C1qbp	Complement component 1 Q subcomponent-binding protein, mitochondrial	C1QBP_MOUSE	2	544.728	546.367	479.142	523.412	228.32	90.3053	253.474	190.7	2.74469	0.0382482
P61022	Calcineurin B homologous protein 1	Chp1	P61022	P61022	Chp1	Calcineurin B homologous protein 1	CHP1_MOUSE	2	102.899	50.1045	112.135	88.3795	34.2829	13.9307	51.4606	33.2247	2.66005	0.0299362
P57776	Elongation factor 1-delta	Eef1d	P57776	P57776	Eef1d	Elongation factor 1-delta	EF1D_MOUSE	8	178.188	244.216	208.587	210.33	68.0695	69.4593	106.314	81.281	2.5877	0.0302406
Q9D0T1	NHP2-like protein 1	Snu13	Q9D0T1	Q9D0T1	Snu13	NHP2-like protein 1	NH2L1_MOUSE	1	101.296	73.3696	68.282	80.9824	36.7261	18.4847	38.7385	31.3164	2.58594	0.0414757
Q8K0T0	Reticulon-1	Rtn1	Q8K0T0	Q8K0T0	Rtn1	Reticulon-1	RTN1_MOUSE	1	22.3901	32.3443		27.3672	3.45514	15.8461	12.4655	10.5889	2.58451	0.0437128
Q9D0L7	Armadillo repeat-containing protein 10	Armc10	Q9D0L7	Q9D0L7	Armc10	Armadillo repeat-containing protein 10	ARM10_MOUSE	2	65.7206	113.062	84.189	87.6573	26.8284		42.3042	34.5663	2.53592	0.0235752
Q61937	Nucleophosmin	Npm1	Q61937	Q61937	Npm1	Nucleophosmin	NPM_MOUSE	10	639.383	508.527	467.381	538.43	216.399	136.236	290.858	214.498	2.51019	0.0498241
Q8CBW3	Abl interactor 1	Abi1	Q8CBW3	Q8CBW3	Abi1	Abl interactor 1	ABI1_MOUSE	3	34.7269		32.4456	33.5863	15.4335	14.4857	10.628	13.5157	2.48498	0.0390393
P47964	Large ribosomal subunit protein eL36	Rpl36	P47964	P47964	Rpl36	Large ribosomal subunit protein eL36	RL36_MOUSE	3	180.9	183.194	187.592	183.895	58.5347	45.7881	120.382	74.9016	2.45516	0.036256
Q6PAQ4	RNA exonuclease 4	Rexo4	Q6PAQ4	Q6PAQ4	Rexo4	RNA exonuclease 4	REXO4_MOUSE	4	26.8486	26.8983	16.4204	23.3891	15.0646	10.8831	2.79813	9.58193	2.44096	0.00777935
P97807	Fumarate hydratase, mitochondrial	Fh	P97807	P97807	Fh	Fumarate hydratase, mitochondrial	FUMH_MOUSE	9	429.286	441.902	427.232	432.807	202.899	83.6405	257.13	181.223	2.38825	0.0457745
P18524	Ig heavy chain V region RF		P18524;P18526	P18524;P18526		Ig heavy chain V region RF;Ig heavy chain V region 345	HVM53_MOUSE;HVM55_MOUSE	1	49.4897	72.2666		60.8782	10.7462	28.1744	38.079	25.6665	2.37189	0.0410489
Q8BJ71	Nuclear pore complex protein Nup93	Nup93	Q8BJ71	Q8BJ71	Nup93	Nuclear pore complex protein Nup93	NUP93_MOUSE	11	106.988	65.4552	113.572	95.3384	45.6919	23.5877	52.5718	40.6171	2.34725	0.0135174
P27546	Microtubule-associated protein 4	Map4	P27546	P27546	Map4	Microtubule-associated protein 4	MAP4_MOUSE	11	46.9123	61.7598	75.3921	61.3547	24.1121	15.3222	40.4389	26.6244	2.30446	0.03651
Q3V3R1	Monofunctional C1-tetrahydrofolate synthase, mitochondrial	Mthfd1l	Q3V3R1	Q3V3R1	Mthfd1l	Monofunctional C1-tetrahydrofolate synthase, mitochondrial	C1TM_MOUSE	21	97.5095	101.072	104.673	101.085	45.0865	28.3646	58.952	44.1344	2.29039	0.0196943
Q9WV98	Mitochondrial import inner membrane translocase subunit Tim9	Timm9	Q9WV98	Q9WV98	Timm9	Mitochondrial import inner membrane translocase subunit Tim9	TIM9_MOUSE	4	217.297	145.826	205.151	189.425	88.9676	44.5047	115.647	83.0399	2.28113	0.0114651
Q99L04	Dehydrogenase/reductase SDR family member 1	Dhrs1	Q99L04	Q99L04	Dhrs1	Dehydrogenase/reductase SDR family member 1	DHRS1_MOUSE	3	107.189	73.6262	94.7098	91.8415	44.5503	15.7148	60.9301	40.3984	2.2734	0.0288765
Q9Z1T2	Thrombospondin-4	Thbs4	Q9Z1T2	Q9Z1T2	Thbs4	Thrombospondin-4	TSP4_MOUSE	1	75.2552	65.1467	56.0813	65.4944	41.3731	19.8364	25.3626	28.8574	2.26959	0.0143187
Q9DCV4	Regulator of microtubule dynamics protein 1	Rmdn1	Q9DCV4	Q9DCV4	Rmdn1	Regulator of microtubule dynamics protein 1	RMD1_MOUSE	2	91.3935	63.9925	74.9326	76.7729	51.9976	24.6963	25.9192	34.2044	2.24454	0.00568223
Q80X90	Filamin-B	Flnb	Q80X90	Q80X90	Flnb	Filamin-B	FLNB_MOUSE	41	351.702	279.733	351.393	327.609	147.631	114.736	178.471	146.946	2.22945	0.0043288
Q64516	Glycerol kinase	Gk	Q64516	Q64516	Gk	Glycerol kinase	GLPK_MOUSE	8	138.231	122.068	106.755	122.351	70.9825	33.5998	65.3763	56.6529	2.15967	0.0403667
Q9Z1Z0	General vesicular transport factor p115	Uso1	Q9Z1Z0	Q9Z1Z0	Uso1	General vesicular transport factor p115	USO1_MOUSE	15	86.3013	80.6072	84.7313	83.88	43.2754	29.8457	46.8929	40.0046	2.09676	0.00724368
Q9DC70	NADH dehydrogenase [ubiquinone] iron-sulfur protein 7, mitochondrial	Ndufs7	Q9DC70	Q9DC70	Ndufs7	NADH dehydrogenase [ubiquinone] iron-sulfur protein 7, mitochondrial	NDUS7_MOUSE	4	82.9842	61.12	57.3022	67.1355	37.1045	25.9376	34.2132	32.4184	2.07091	0.0341276
Q9Z1X2	Phosphatidylserine synthase 2	Ptdss2	Q9Z1X2	Q9Z1X2	Ptdss2	Phosphatidylserine synthase 2	PTSS2_MOUSE	1	191.016	169.733	194.272	185.007	108.942	55.8839	103.269	89.3649	2.07024	0.00964453
Q8C854	Myelin expression factor 2	Myef2	Q8C854	Q8C854	Myef2	Myelin expression factor 2	MYEF2_MOUSE	2	51.4559	27.4267	41.7127	40.1984	25.6807		13.5236	19.6021	2.05072	0.0284574
Q9CXE7	Transmembrane emp24 domain-containing protein 5	Tmed5	Q9CXE7	Q9CXE7	Tmed5	Transmembrane emp24 domain-containing protein 5	TMED5_MOUSE	2	93.6153	64.183	85.6637	81.154	39.1292	24.5034	55.1864	39.6063	2.04902	0.0271823
P62317	Small nuclear ribonucleoprotein Sm D2	Snrpd2	P62317	P62317	Snrpd2	Small nuclear ribonucleoprotein Sm D2	SMD2_MOUSE	5	77.1496	76.0856	94.8631	82.6994	38.6076	36.216	46.3245	40.3827	2.04789	0.00544184
Q91VM5	RNA binding motif protein, X-linked-like-1	Rbmxl1	Q91VM5	Q91VM5	Rbmxl1	RNA binding motif protein, X-linked-like-1	RMXL1_MOUSE	9	91.216	135.232	122.014	116.154	58.0218	61.3822	58.6769	59.3603	1.95676	0.0430697
O70251	Elongation factor 1-beta	Eef1b	O70251	O70251	Eef1b	Elongation factor 1-beta	EF1B_MOUSE	3	202.695	207.986	247.09	219.257	139.455	98.7308	101.539	113.242	1.93619	0.0469415
P46460	Vesicle-fusing ATPase	Nsf	P46460	P46460	Nsf	Vesicle-fusing ATPase	NSF_MOUSE	25	693.721	667.671	733.109	698.167	345.172	232.337	508.906	362.138	1.9279	0.031674
P08249	Malate dehydrogenase, mitochondrial	Mdh2	P08249	P08249	Mdh2	Malate dehydrogenase, mitochondrial	MDHM_MOUSE	18	1822.05	1954.98	2087.05	1954.69	918.332	1006.15	1173.88	1032.79	1.89263	0.000221906
Q3TWW8	Serine/arginine-rich splicing factor 6	Srsf6	Q3TWW8	Q3TWW8	Srsf6	Serine/arginine-rich splicing factor 6	SRSF6_MOUSE	1	44.8135	34.6151	61.3149	46.9145	18.8409	20.2386	35.5304	24.87	1.88639	0.0289477
Q60598	Src substrate cortactin	Cttn	Q60598	Q60598	Cttn	Src substrate cortactin	SRC8_MOUSE	5	42.1425	35.1761	54.3141	43.8775	25.9482	9.05926	34.783	23.2635	1.88611	0.0194173
Q99LD4	COP9 signalosome complex subunit 1	Gps1	Q99LD4	Q99LD4	Gps1	COP9 signalosome complex subunit 1	CSN1_MOUSE	8	111.32	151.377	180.246	147.648	66.3397	85.8952	86.0011	79.412	1.85926	0.0411566
Q8BH24	Transmembrane 9 superfamily member 4	Tm9sf4	Q8BH24	Q8BH24	Tm9sf4	Transmembrane 9 superfamily member 4	TM9S4_MOUSE	5	116.261	57.7142	104.972	92.9824	65.6033	20.1568	70.5987	52.1196	1.78402	0.0145469
Q04750	DNA topoisomerase 1	Top1	Q04750	Q04750	Top1	DNA topoisomerase 1	TOP1_MOUSE	3	67.2035	47.4228	75.3235	63.3166	34.2557		36.7592	35.5075	1.78319	0.0498975
Q8BFR5	Elongation factor Tu, mitochondrial	Tufm	Q8BFR5	Q8BFR5	Tufm	Elongation factor Tu, mitochondrial	EFTU_MOUSE	19	473.62	447.852	392.158	437.877	314.666	181.024	249.068	248.253	1.76383	0.0395485
Q8C0L6	Peroxisomal N(1)-acetyl-spermine/spermidine oxidase	Paox	Q8C0L6	Q8C0L6	Paox	Peroxisomal N(1)-acetyl-spermine/spermidine oxidase	PAOX_MOUSE	12	703.456	581.032	756.788	680.425	475.859	214.25	472.074	387.394	1.75642	0.0184772
P15864	Histone H1.2	H1-2	P15864	P15864	H1-2	Histone H1.2	H12_MOUSE	6	373.138	352.417	343.362	356.306	207.724	167.322	239.414	204.82	1.7396	0.0250517
P30999	Catenin delta-1	Ctnnd1	P30999	P30999	Ctnnd1	Catenin delta-1	CTND1_MOUSE	7	42.1468	44.9767	27.2368	38.1201	25.4091	28.4739	12.5763	22.1531	1.72076	0.00168766
Q6B966	NACHT, LRR and PYD domains-containing protein 14	Nlrp14	Q6B966	Q6B966	Nlrp14	NACHT, LRR and PYD domains-containing protein 14	NAL14_MOUSE	32	444.154	419.191	772.013	545.119	249.094	148.397	560.301	319.264	1.70743	0.0101923
P08730	Keratin, type I cytoskeletal 13	Krt13	P08730	P08730	Krt13	Keratin, type I cytoskeletal 13	K1C13_MOUSE	15	5488.52	4912.1	6601.28	5667.3	3881.36	2778.57	3306.91	3322.28	1.70585	0.0423243
Q9QYJ0	DnaJ homolog subfamily A member 2	Dnaja2	Q9QYJ0	Q9QYJ0	Dnaja2	DnaJ homolog subfamily A member 2	DNJA2_MOUSE	8	49.1961	69.9804	75.1455	64.774	24.3429		52.8596	38.6012	1.67803	0.0346365
Q9DC61	Mitochondrial-processing peptidase subunit alpha	Pmpca	Q9DC61	Q9DC61	Pmpca	Mitochondrial-processing peptidase subunit alpha	MPPA_MOUSE	6	43.1448	55.5558	38.1522	45.6176	21.3959	34.5313	25.7238	27.217	1.67607	0.0254588
Q9JK38	Glucosamine 6-phosphate N-acetyltransferase	Gnpnat1	Q9JK38	Q9JK38	Gnpnat1	Glucosamine 6-phosphate N-acetyltransferase	GNA1_MOUSE	1	34.2458	32.1336	32.9142	33.0979	17.1202	23.2833	18.9462	19.7832	1.67303	0.0312626
Q99KF1	Transmembrane emp24 domain-containing protein 9	Tmed9	Q99KF1	Q99KF1	Tmed9	Transmembrane emp24 domain-containing protein 9	TMED9_MOUSE	8	364.535	337.796	385.866	362.733	218.609	174.253	272.853	221.905	1.63463	0.0108759
Q8QZY3	Developmental pluripotency-associated protein 3	Dppa3	Q8QZY3	Q8QZY3	Dppa3	Developmental pluripotency-associated protein 3	DPPA3_MOUSE	7	83.7551	79.8293	88.2672	83.9505	49.3621		54.6961	52.0291	1.61353	0.00769818
P63024	Vesicle-associated membrane protein 3	Vamp3	P63024;P63044;Q62442	P63024;P63044;Q62442	Vamp3;Vamp2;Vamp1	Vesicle-associated membrane protein 3;Vesicle-associated membrane protein 2;Vesicle-associated membrane protein 1	VAMP3_MOUSE;VAMP2_MOUSE;VAMP1_MOUSE	1	86.2509	93.6985	83.7219	87.8904	62.5246	51.669	55.8634	56.6857	1.55049	0.030127
P17156	Heat shock-related 70 kDa protein 2	Hspa2	P17156	P17156	Hspa2	Heat shock-related 70 kDa protein 2	HSP72_MOUSE	22	3260.64	2638.76	4735.44	3544.95	2299.14	1665.74	2900.35	2288.41	1.54909	0.0491337
Q8BT60	Copine-3	Cpne3	Q8BT60	Q8BT60	Cpne3	Copine-3	CPNE3_MOUSE	7	111.188	121.678	146.732	126.533	80.9312	61.2412	104.277	82.1498	1.54027	0.0368631
Q8C7X2	ER membrane protein complex subunit 1	Emc1	Q8C7X2	Q8C7X2	Emc1	ER membrane protein complex subunit 1	EMC1_MOUSE	3	36.4683	45.7397	33.3626	38.5235	27.9795	31.8352	15.9765	25.2637	1.52486	0.0360619
P63166	Small ubiquitin-related modifier 1	Sumo1	P63166	P63166	Sumo1	Small ubiquitin-related modifier 1	SUMO1_MOUSE	1	211.943	123.653	99.3093	144.968	155.872	66.2795	63.7849	95.3121	1.52098	0.0197073
Q8BGH2	Sorting and assembly machinery component 50 homolog	Samm50	Q8BGH2	Q8BGH2	Samm50	Sorting and assembly machinery component 50 homolog	SAM50_MOUSE	10	298.777	348.982	323.543	323.768	197.372	206.716	240.708	214.932	1.50637	0.025041
Q5FW60	Major urinary protein 20	Mup20	Q5FW60	Q5FW60	Mup20	Major urinary protein 20	MUP20_MOUSE	5	138.307	208.5	107.237	151.348	196.554	274.671	214.854	228.693	0.661796	0.0370093
Q8BG07	5'-3' exonuclease PLD4	Pld4	Q8BG07	Q8BG07	Pld4	5'-3' exonuclease PLD4	PLD4_MOUSE	1	21.3404	23.7191		22.5297	36.2259	37.7616	28.6021	34.1965	0.658831	0.0185463
O35855	Branched-chain-amino-acid aminotransferase, mitochondrial	Bcat2	O35855	O35855	Bcat2	Branched-chain-amino-acid aminotransferase, mitochondrial	BCAT2_MOUSE	4	105.813	100.279	61.7428	89.2782	135.316	165.217	109.254	136.596	0.653593	0.0436997
O09161	Calsequestrin-2	Casq2	O09161	O09161	Casq2	Calsequestrin-2	CASQ2_MOUSE	1	106.28	59.8687		83.0744	166.49	127.739	90.8557	128.362	0.64719	0.0380326
P05202	Aspartate aminotransferase, mitochondrial	Got2	P05202	P05202	Got2	Aspartate aminotransferase, mitochondrial	AATM_MOUSE	17	493.512	547.731	346.979	462.741	721.752	867.734	562.167	717.218	0.645189	0.0163834
Q9QUR6	Prolyl endopeptidase	Prep	Q9QUR6	Q9QUR6	Prep	Prolyl endopeptidase	PPCE_MOUSE	6	67.3187	85.4604	68.3332	73.7041	104.215	128.219	110.879	114.438	0.644054	0.00221375
P47857	ATP-dependent 6-phosphofructokinase, muscle type	Pfkm	P47857	P47857	Pfkm	ATP-dependent 6-phosphofructokinase, muscle type	PFKAM_MOUSE	8	303.933	419.615	310.479	344.675	582.341	569.839	469.728	540.636	0.637537	0.0416738
Q9DD18	D-aminoacyl-tRNA deacylase 1	Dtd1	Q9DD18	Q9DD18	Dtd1	D-aminoacyl-tRNA deacylase 1	DTD1_MOUSE	4	231.33	304.564	191.086	242.327	427.487	411.729	325.668	388.295	0.624079	0.0309932
Q8VCI0	Phospholipase B-like 1	Plbd1	Q8VCI0	Q8VCI0	Plbd1	Phospholipase B-like 1	PLBL1_MOUSE	5	771.14	620.679	345.413	579.078	1019.31	975.723	808.416	934.484	0.619677	0.029125
O35231	Kinesin-like protein KIFC3	Kifc3	O35231	O35231	Kifc3	Kinesin-like protein KIFC3	KIFC3_MOUSE	1	28.2638	10.2056		19.2347	42.5173	24.768	25.8877	31.0577	0.619321	0.00682456
P61205	ADP-ribosylation factor 3	Arf3	P61205;P84078	P61205;P84078	Arf3;Arf1	ADP-ribosylation factor 3;ADP-ribosylation factor 1	ARF3_MOUSE;ARF1_MOUSE	15	681.7	667.244	478.549	609.164	1040	1088.98	824.407	984.46	0.61878	0.00389596
P07724	Albumin	Alb	P07724	P07724	Alb	Albumin	ALBU_MOUSE	41	21911.6	23554.9	15374.6	20280.4	34115.2	36066.8	29545.7	33242.6	0.610073	0.00221438
Q8C1B7	Septin-11	Septin11	Q8C1B7	Q8C1B7	Septin11	Septin-11	SEP11_MOUSE	4	38.8825	46.0242	21.2691	35.392	66.0914	60.9107	47.8047	58.2689	0.60739	0.0292372
Q9Z2G6	Protein sel-1 homolog 1	Sel1l	Q9Z2G6	Q9Z2G6	Sel1l	Protein sel-1 homolog 1	SE1L1_MOUSE	6	65.5227	58.4917	32.4059	52.1401	89.471	107.808	61.0903	86.1232	0.605413	0.0487112
Q9JKP5	Muscleblind-like protein 1	Mbnl1	Q9JKP5	Q9JKP5	Mbnl1	Muscleblind-like protein 1	MBNL1_MOUSE	3	128.466	126.189	83.5149	112.723	222.246	210.302	127.954	186.834	0.603334	0.0390764
O88492	Perilipin-4	Plin4	O88492	O88492	Plin4	Perilipin-4	PLIN4_MOUSE	1	108.872	83.2214	49.691	80.5949	176.655	140.476	84.5543	133.895	0.601927	0.0316002
P97427	Dihydropyrimidinase-related protein 1	Crmp1	P97427	P97427	Crmp1	Dihydropyrimidinase-related protein 1	DPYL1_MOUSE	4	83.0828	55.9099	44.6055	61.1994	128.432	108.467	70.6701	102.523	0.596934	0.0347264
Q5SX39	Myosin-4	Myh4	Q5SX39	Q5SX39	Myh4	Myosin-4	MYH4_MOUSE	84	1924.72	2071.03	1318.68	1771.48	3098.74	3319.95	2518.82	2979.17	0.594622	0.000330165
Q8C196	Carbamoyl-phosphate synthase [ammonia], mitochondrial	Cps1	Q8C196	Q8C196	Cps1	Carbamoyl-phosphate synthase [ammonia], mitochondrial	CPSM_MOUSE	20	346.52	401.253	198.424	315.399	526.496	608.751	457.296	530.848	0.594142	0.01132
Q9DBS2	Tumor protein p63-regulated gene 1-like protein	Tprg1l	Q9DBS2	Q9DBS2	Tprg1l	Tumor protein p63-regulated gene 1-like protein	TPRGL_MOUSE	2	24.7861	123.052	100.934	82.9239	105.379	172.333	141.616	139.776	0.593263	0.0426153
P0C7N9	Proteasome assembly chaperone 4	Psmg4	P0C7N9	P0C7N9	Psmg4	Proteasome assembly chaperone 4	PSMG4_MOUSE	2	59.0388	35.4861	42.1979	45.5742	87.2074	77.6911	66.4015	77.1	0.591106	0.0287193
Q9D964	Glycine amidinotransferase, mitochondrial	Gatm	Q9D964	Q9D964	Gatm	Glycine amidinotransferase, mitochondrial	GATM_MOUSE	5	127.822	122.376	62.7813	104.326	197.595	201.387	131.046	176.676	0.590495	0.00214885
Q810D6	Glutamate-rich WD repeat-containing protein 1	Grwd1	Q810D6	Q810D6	Grwd1	Glutamate-rich WD repeat-containing protein 1	GRWD1_MOUSE	1	51.2385	50.625	32.4563	44.7732	79.3428	81.3819	72.4413	77.722	0.576069	0.0117317
Q8CI94	Glycogen phosphorylase, brain form	Pygb	Q8CI94	Q8CI94	Pygb	Glycogen phosphorylase, brain form	PYGB_MOUSE	12	154.712	140.616	124.61	139.979	273.804	256.76	199.524	243.363	0.575187	0.0184996
A2ASS6	Titin	Ttn	A2ASS6	A2ASS6	Ttn	Titin	TITIN_MOUSE	67	157.907	185.386	108.735	150.676	265.642	294.9	225.849	262.13	0.574813	0.000665296
P21981	Protein-glutamine gamma-glutamyltransferase 2	Tgm2	P21981	P21981	Tgm2	Protein-glutamine gamma-glutamyltransferase 2	TGM2_MOUSE	3	60.6966	54.42	21.5889	45.5685	98.7526	73.4523	66.2055	79.4701	0.573404	0.0475878
Q7TMB8	Cytoplasmic FMR1-interacting protein 1	Cyfip1	Q7TMB8	Q7TMB8	Cyfip1	Cytoplasmic FMR1-interacting protein 1	CYFP1_MOUSE	5	25.1398	17.2535	19.1227	20.5053	43.8826	29.029	34.509	35.8069	0.572665	0.0168492
P61514	Large ribosomal subunit protein eL43	Rpl37a	P61514	P61514	Rpl37a	Large ribosomal subunit protein eL43	RL37A_MOUSE	3	71.4592	115.764	52.5843	79.9359	148.814	160.248	110.439	139.834	0.57165	0.0244606
P16110	Galectin-3	Lgals3	P16110	P16110	Lgals3	Galectin-3	LEG3_MOUSE	6	391.927	332.052	309.054	344.345	727.069	627.652	461.074	605.265	0.568915	0.0425806
P04117	Fatty acid-binding protein, adipocyte	Fabp4	P04117	P04117	Fabp4	Fatty acid-binding protein, adipocyte	FABP4_MOUSE	11	142.765	159.226	106.872	136.288	226.763	249.002	244.648	240.138	0.567541	0.0258959
O54774	AP-3 complex subunit delta-1	Ap3d1	O54774	O54774	Ap3d1	AP-3 complex subunit delta-1	AP3D1_MOUSE	7	60.3708	71.0383	36.4146	55.9412	121.222	110.254	70.1288	100.535	0.556435	0.0328082
Q921I1	Serotransferrin	Tf	Q921I1	Q921I1	Tf	Serotransferrin	TRFE_MOUSE	9	148.217	139.102	87.975	125.098	255.958	244.418	174.762	225.046	0.555878	0.00435502
P15105	Glutamine synthetase	Glul	P15105	P15105	Glul	Glutamine synthetase	GLNA_MOUSE	5	166.078	170.576	112.844	149.833	278.183	298.199	234.1	270.161	0.554606	0.00139775
P99028	Cytochrome b-c1 complex subunit 6, mitochondrial	Uqcrh	P99028	P99028	Uqcrh	Cytochrome b-c1 complex subunit 6, mitochondrial	QCR6_MOUSE	1	287.703	302.272	343.092	311.022	538.626	621.338	545.663	568.542	0.547052	0.0167851
P22935	Cellular retinoic acid-binding protein 2	Crabp2	P22935	P22935	Crabp2	Cellular retinoic acid-binding protein 2	RABP2_MOUSE	2	29.2337	43.4631	7.68265	26.7931	50.6197	60.2877	36.5931	49.1668	0.544943	0.0239169
Q9WV32	Actin-related protein 2/3 complex subunit 1B	Arpc1b	Q9WV32	Q9WV32	Arpc1b	Actin-related protein 2/3 complex subunit 1B	ARC1B_MOUSE	6	97.0764	134.483	67.7969	99.7854	197.598	202.892	152.405	184.298	0.541435	0.0118195
Q60854	Serpin B6	Serpinb6	Q60854	Q60854	Serpinb6	Serpin B6	SPB6_MOUSE	13	200.084	196.41	136.309	177.601	317.662	380.317	286.537	328.172	0.541182	0.0157903
Q99K48	Non-POU domain-containing octamer-binding protein	Nono	Q99K48	Q99K48	Nono	Non-POU domain-containing octamer-binding protein	NONO_MOUSE	15	111.332	90.9988	59.1393	87.1566	180.367	190.755	116.692	162.605	0.536002	0.0267663
P01657	Ig kappa chain V-III region PC 2413		P01657	P01657		Ig kappa chain V-III region PC 2413	KV3A5_MOUSE	1	324.014	337.955	219.714	293.894	538.2	626.602	481.828	548.877	0.535447	0.00722298
O70503	Very-long-chain 3-oxoacyl-CoA reductase	Hsd17b12	O70503	O70503	Hsd17b12	Very-long-chain 3-oxoacyl-CoA reductase	DHB12_MOUSE	4	72.4958	99.1661	38.8743	70.1788	110.99	166.146	117.889	131.675	0.53297	0.0361124
Q69ZN7	Myoferlin	Myof	Q69ZN7	Q69ZN7	Myof	Myoferlin	MYOF_MOUSE	4	154.037	121.662	140.442	138.714	238.116	257.924	293.087	263.042	0.527344	0.0265519
O70477	Homeobox protein PKNOX1	Pknox1	O70477	O70477	Pknox1	Homeobox protein PKNOX1	PKNX1_MOUSE	1	42.4986	4.40791	16.6252	21.1772	57.2345	21.4663	42.2888	40.3299	0.5251	0.0288212
Q91YJ2	Sorting nexin-4	Snx4	Q91YJ2	Q91YJ2	Snx4	Sorting nexin-4	SNX4_MOUSE	2	29.8775	6.10901	19.0831	18.3565	49.8336	28.6402	30.0617	36.1785	0.507388	0.0365008
Q8BHS3	Pre-mRNA-splicing factor RBM22	Rbm22	Q8BHS3	Q8BHS3	Rbm22	Pre-mRNA-splicing factor RBM22	RBM22_MOUSE	3	42.9888	16.0008	16.0609	25.0168	75.4069	32.581	39.9593	49.3157	0.507279	0.0336892
P62984	Ubiquitin-ribosomal protein eL40 fusion protein	Uba52	P62984	P62984	Uba52	Ubiquitin-ribosomal protein eL40 fusion protein	RL40_MOUSE	18	4419.8	4737.06	2534.57	3897.14	9283.66	8626.95	5348.94	7753.18	0.502651	0.0227591
P37804	Transgelin	Tagln	P37804	P37804	Tagln	Transgelin	TAGL_MOUSE	11	89.8716	111.723	53.1279	84.9073	180.715	184.468	151.269	172.15	0.493216	0.00740406
Q9WUU7	Cathepsin Z	Ctsz	Q9WUU7	Q9WUU7	Ctsz	Cathepsin Z	CATZ_MOUSE	2	66.8003	72.1429	51.3898	63.4443	134.1	153.114	99.3728	128.862	0.492342	0.0207346
Q6ZWV7	Large ribosomal subunit protein uL29	Rpl35	Q6ZWV7	Q6ZWV7	Rpl35	Large ribosomal subunit protein uL29	RL35_MOUSE	5	301.647	254.919	121.097	225.888	454.186	495.944	427.006	459.045	0.492081	0.0344744
P07310	Creatine kinase M-type	Ckm	P07310	P07310	Ckm	Creatine kinase M-type	KCRM_MOUSE	20	542.926	536.206	496.204	525.112	1227.82	1175.64	804.136	1069.2	0.491128	0.0445189
Q8VHX6	Filamin-C	Flnc	Q8VHX6	Q8VHX6	Flnc	Filamin-C	FLNC_MOUSE	27	130.045	152.227	98.6698	126.981	302.193	282.38	194.853	259.809	0.488747	0.0262834
Q6PGE4	Zinc finger protein 316	Znf316	Q6PGE4	Q6PGE4	Znf316	Zinc finger protein 316	ZF316_MOUSE	2	22.255	22.5033	15.3004	20.0196	48.5043	41.1552	33.7437	41.1344	0.486687	0.0144704
Q7TT16	Inositol polyphosphate multikinase	Ipmk	Q7TT16	Q7TT16	Ipmk	Inositol polyphosphate multikinase	IPMK_MOUSE	1	24.6468	29.5317	15.0925	23.0903	44.8834	51.1516		48.0175	0.480874	0.0210309
P09528	Ferritin heavy chain	Fth1	P09528	P09528	Fth1	Ferritin heavy chain	FRIH_MOUSE	11	539.271	572.01	365.895	492.392	1304.24	1084.6	761.291	1050.04	0.468926	0.0361722
P97447	Four and a half LIM domains protein 1	Fhl1	P97447	P97447	Fhl1	Four and a half LIM domains protein 1	FHL1_MOUSE	5	31.5455	58.375	18.897	36.2725	84.6038	87.7844	61.2792	77.8891	0.465694	0.0259481
Q5SW19	Clustered mitochondria protein homolog	Cluh	Q5SW19	Q5SW19	Cluh	Clustered mitochondria protein homolog	CLU_MOUSE	5	25.1958	22.0127	15.1938	20.8008	49.5456	44.5265	40.9185	44.9969	0.462271	0.00147436
Q8VCF0	Mitochondrial antiviral-signaling protein	Mavs	Q8VCF0	Q8VCF0	Mavs	Mitochondrial antiviral-signaling protein	MAVS_MOUSE	1	27.983	27.1952	18.5602	24.5795	68.7583	51.9409	39.3586	53.3526	0.460699	0.042233
Q9JKF1	Ras GTPase-activating-like protein IQGAP1	Iqgap1	Q9JKF1	Q9JKF1	Iqgap1	Ras GTPase-activating-like protein IQGAP1	IQGA1_MOUSE	17	189.124	153.744	119.372	154.08	401.541	386.897	221.329	336.589	0.45777	0.0463431
Q61584	RNA-binding protein FXR1	Fxr1	Q61584	Q61584	Fxr1	RNA-binding protein FXR1	FXR1_MOUSE	6	44.284	61.3805	42.7669	49.4772	111.907	130.401	84.02	108.776	0.454854	0.0224214
P62843	Small ribosomal subunit protein uS19	Rps15	P62843	P62843	Rps15	Small ribosomal subunit protein uS19	RS15_MOUSE	4	71.0414	67.4706	50.1566	62.8895	176.083	130.174	113.95	140.069	0.448989	0.0310862
Q8BL97	Serine/arginine-rich splicing factor 7	Srsf7	Q8BL97	Q8BL97	Srsf7	Serine/arginine-rich splicing factor 7	SRSF7_MOUSE	4	66.1047	69.2277	60.5471	65.2931	170.036	152.663	116.08	146.26	0.446419	0.0287222
P49962	Signal recognition particle 9 kDa protein	Srp9	P49962	P49962	Srp9	Signal recognition particle 9 kDa protein	SRP09_MOUSE	1	147.453	115.9	100.21	121.188	275.613	328.661	212.223	272.166	0.445273	0.040251
Q6P1D5	Seizure 6-like protein	Sez6l	Q6P1D5	Q6P1D5	Sez6l	Seizure 6-like protein	SE6L1_MOUSE	1	10.3144	11.6402	24.5904	15.515	37.3739	31.1231	36.3197	34.9389	0.444062	0.0481895
A2BIM8	Major urinary protein 18	Mup18	A2BIM8;P02762;P04938;P11588;P11589	A2BIM8;P02762;P04938;P11588;P11589	Mup18;Mup6;Mup11;Mup1;Mup2	Major urinary protein 18;Major urinary protein 6;Major urinary protein 11;Major urinary protein 1;Major urinary protein 2	MUP18_MOUSE;MUP6_MOUSE;MUP11_MOUSE;MUP1_MOUSE;MUP2_MOUSE	6	121.066	130.803	66.9903	106.286	224.71	289.483	204.586	239.593	0.443612	0.0141569
Q9Z130	Heterogeneous nuclear ribonucleoprotein D-like	Hnrnpdl	Q9Z130	Q9Z130	Hnrnpdl	Heterogeneous nuclear ribonucleoprotein D-like	HNRDL_MOUSE	1	6.76241	17.3258		12.0441	27.5581	37.1171	16.8178	27.1643	0.443379	0.01575
Q9ET54	Palladin	Palld	Q9ET54	Q9ET54	Palld	Palladin	PALLD_MOUSE	2	71.6807	70.4375	31.4743	57.8642	128.02	143.47	127.759	133.083	0.434799	0.022902
P62892	Large ribosomal subunit protein eL39	Rpl39	P62892	P62892	Rpl39	Large ribosomal subunit protein eL39	RL39_MOUSE	1	76.9037	104.437	37.0341	72.7917	201.654	172.609	128.148	167.47	0.434655	0.0288181
P54987	Cis-aconitate decarboxylase	Acod1	P54987	P54987	Acod1	Cis-aconitate decarboxylase	IRG1_MOUSE	2	30.9508	43.9496	30.2141	35.0382	80.5164	85.412	77.478	81.1355	0.431848	0.00272393
O08848	RNA-binding protein Ro60	RO60	O08848	O08848	RO60	RNA-binding protein Ro60	RO60_MOUSE	6	96.0387	103.393	56.8832	85.4382	251.476	206.851	136.103	198.143	0.431194	0.0375646
Q8CHR9	PIH1 domain-containing protein 2	Pih1d2	Q8CHR9	Q8CHR9	Pih1d2	PIH1 domain-containing protein 2	PIHD2_MOUSE	1	37.0541	59.0966	10.8069	35.6525	77.8243	101.884	73.5079	84.4053	0.422397	0.0199904
P11404	Fatty acid-binding protein, heart	Fabp3	P11404	P11404	Fabp3	Fatty acid-binding protein, heart	FABPH_MOUSE	7	659.149	688.955	271.278	539.794	1244.72	1448.82	1149.37	1280.97	0.421394	0.012886
P50752	Troponin T, cardiac muscle	Tnnt2	P50752	P50752	Tnnt2	Troponin T, cardiac muscle	TNNT2_MOUSE	3	76.2186	68.5525	66.6232	70.4647	188.149	189.443	124.207	167.266	0.421273	0.0393026
P20060	Beta-hexosaminidase subunit beta	Hexb	P20060	P20060	Hexb	Beta-hexosaminidase subunit beta	HEXB_MOUSE	6	359.92	309.324	318.493	329.246	839.261	849.9	667.336	785.499	0.419155	0.0150116
O08553	Dihydropyrimidinase-related protein 2	Dpysl2	O08553	O08553	Dpysl2	Dihydropyrimidinase-related protein 2	DPYL2_MOUSE	8	64.9988	55.9997	42.4753	54.4913	153.356	147.631	90.3158	130.434	0.417768	0.0327107
Q9JLT4	Thioredoxin reductase 2, mitochondrial	Txnrd2	Q9JLT4	Q9JLT4	Txnrd2	Thioredoxin reductase 2, mitochondrial	TRXR2_MOUSE	2	87.5268	68.9281	70.7795	75.7448	244.821	156.672	148.929	183.474	0.412837	0.0496269
P32848	Parvalbumin alpha	Pvalb	P32848	P32848	Pvalb	Parvalbumin alpha	PRVA_MOUSE	22	729.146	782.873	501.635	671.218	1904.42	1853.8	1190.69	1649.64	0.406889	0.0220625
Q5U4E2	Replication initiator 1	Repin1	Q5U4E2	Q5U4E2	Repin1	Replication initiator 1	REPI1_MOUSE	1	23.202	19.6097	6.4362	16.416	51.6734	39.2178	31.3342	40.7418	0.402927	0.0110164
Q8R5J9	PRA1 family protein 3	Arl6ip5	Q8R5J9	Q8R5J9	Arl6ip5	PRA1 family protein 3	PRAF3_MOUSE	1	60.3505	37.1592	67.7119	55.0739	130.16	113.639	178.046	140.615	0.391664	0.0208388
Q9Z2C8	Y-box-binding protein 2	Ybx2	Q9Z2C8	Q9Z2C8	Ybx2	Y-box-binding protein 2	YBOX2_MOUSE	5	5.86829	9.09405	27.7454	14.2359	25.7722	42.4379	43.434	37.2147	0.382535	0.0497033
A2AAJ9	Obscurin	Obscn	A2AAJ9	A2AAJ9	Obscn	Obscurin	OBSCN_MOUSE	1	30.2427	40.5706	24.018	31.6104	102.378	95.4557	54.1886	84.0073	0.376282	0.0499998
P50543	Protein S100-A11	S100a11	P50543	P50543	S100a11	Protein S100-A11	S10AB_MOUSE	2	35.4343	45.8621	20.0733	33.7899	89.9168	110.86	85.8909	95.5558	0.353614	0.00347271
P50172	11-beta-hydroxysteroid dehydrogenase 1	Hsd11b1	P50172	P50172	Hsd11b1	11-beta-hydroxysteroid dehydrogenase 1	DHI1_MOUSE	4	35.6477	17.3949	8.19885	20.4138	77.884	60.2844	37.4788	58.5491	0.348661	0.0132371
Q8CIE4	Protein mono-ADP-ribosyltransferase PARP10	Parp10	Q8CIE4	Q8CIE4	Parp10	Protein mono-ADP-ribosyltransferase PARP10	PAR10_MOUSE	1		30.9981	52.8417	41.9199	150.841	97.1924	118.49	122.174	0.343115	0.00263826
Q8C754	Vacuolar protein sorting-associated protein 52 homolog	Vps52	Q8C754	Q8C754	Vps52	Vacuolar protein sorting-associated protein 52 homolog	VPS52_MOUSE	1	71.2036	54.7524	21.6424	49.1995	173.531	147.791	109.621	143.648	0.342501	0.00197318
Q8VIM9	Immunity-related GTPase family Q protein	Irgq	Q8VIM9	Q8VIM9	Irgq	Immunity-related GTPase family Q protein	IRGQ_MOUSE	1	2.34634	8.08624		5.21629	13.3854	18.0879	15.4969	15.6567	0.333166	0.0313648
Q9ERU3	Zinc finger protein 22	Znf22	Q9ERU3	Q9ERU3	Znf22	Zinc finger protein 22	ZNF22_MOUSE	1	18.1092	6.07776	5.57637	9.92109	37.4881		22.135	29.8115	0.332794	0.04986
P32921	Tryptophan--tRNA ligase, cytoplasmic	Wars1	P32921	P32921	Wars1	Tryptophan--tRNA ligase, cytoplasmic	SYWC_MOUSE	9	56.8756	51.2875	23.1784	43.7805	157.315	159.105	81.5896	132.67	0.329995	0.0286825
P20917	Myelin-associated glycoprotein	Mag	P20917	P20917	Mag	Myelin-associated glycoprotein	MAG_MOUSE	2	40.6634	30.3089	3.68932	24.8872	117.328	85.389	36.3588	79.692	0.312292	0.049736
Q8CCH2	NHL repeat-containing protein 3	Nhlrc3	Q8CCH2	Q8CCH2	Nhlrc3	NHL repeat-containing protein 3	NHLC3_MOUSE	1		14.3035	17.0233	15.6634	57.2392	46.2407	47.4811	50.3204	0.311273	0.015091
Q9Z185	Protein-arginine deiminase type-1	Padi1	Q9Z185	Q9Z185	Padi1	Protein-arginine deiminase type-1	PADI1_MOUSE	1	60.958	27.2315		44.0948	167.47	119.6	156.802	147.957	0.298024	0.0451956
Q62151	Advanced glycosylation end product-specific receptor	Ager	Q62151	Q62151	Ager	Advanced glycosylation end product-specific receptor	RAGE_MOUSE	2	63.5941	61.3106	64.5851	63.1633	230.734	227.212	189.902	215.949	0.292491	0.00798952
Q8R3Q0	Store-operated calcium entry-associated regulatory factor	Saraf	Q8R3Q0	Q8R3Q0	Saraf	Store-operated calcium entry-associated regulatory factor	SARAF_MOUSE	1	7.50044	8.07662		7.78853	34.8135	34.2268	11.262	26.7675	0.29097	0.0138452
P97314	Cysteine and glycine-rich protein 2	Csrp2	P97314	P97314	Csrp2	Cysteine and glycine-rich protein 2	CSRP2_MOUSE	1	9.20527	5.08703		7.14615	27.6208	25.6175	22.9222	25.3868	0.28149	0.0345362
P05555	Integrin alpha-M	Itgam	P05555	P05555	Itgam	Integrin alpha-M	ITAM_MOUSE	2	6.69033	7.76272	2.17578	5.54294	22.7495	25.2136	11.2422	19.7351	0.280867	0.0318249
P62761	Visinin-like protein 1	Vsnl1	P62761;Q8BGZ1	P62761;Q8BGZ1	Vsnl1;Hpcal4	Visinin-like protein 1;Hippocalcin-like protein 4	VISL1_MOUSE;HPCL4_MOUSE	1	87.5295	59.3863	50.5331	65.8163	246.064	285.753	177.268	236.362	0.278456	0.0284211
P12787	Cytochrome c oxidase subunit 5A, mitochondrial	Cox5a	P12787	P12787	Cox5a	Cytochrome c oxidase subunit 5A, mitochondrial	COX5A_MOUSE	3	184.432	253.41	89.2464	175.696	866.331	653.287	418.18	645.933	0.272004	0.0487389
Q64288	Olfactory marker protein	Omp	Q64288	Q64288	Omp	Olfactory marker protein	OMP_MOUSE	1	43.1597	75.5779	22.6525	47.13	246.708	242.094	121.401	203.401	0.23171	0.0364582
A2A8Z1	Oxysterol-binding protein-related protein 9	Osbpl9	A2A8Z1	A2A8Z1	Osbpl9	Oxysterol-binding protein-related protein 9	OSBL9_MOUSE	2	4.22548	10.6342		7.42986	31.4497	39.9743	25.9469	32.457	0.228914	0.023803
Q6P8J7	Creatine kinase S-type, mitochondrial	Ckmt2	Q6P8J7	Q6P8J7	Ckmt2	Creatine kinase S-type, mitochondrial	KCRS_MOUSE	4	112.531	86.5248	108.703	102.587	573.22	492.46	304.018	456.566	0.224692	0.0484573
Q9QZQ1	Afadin	Afdn	Q9QZQ1	Q9QZQ1	Afdn	Afadin	AFAD_MOUSE	7	97.4083	36.5081	86.8168	73.5777	450.124	341.52	278.309	356.651	0.206302	0.0273675
Q9JJW0	Peroxisomal membrane protein 4	Pxmp4	Q9JJW0	Q9JJW0	Pxmp4	Peroxisomal membrane protein 4	PXMP4_MOUSE	1	8.63062	4.48005		6.55534	33.3829	31.3913	33.5191	32.7644	0.200075	0.0265884
P14069	Protein S100-A6	S100a6	P14069	P14069	S100a6	Protein S100-A6	S10A6_MOUSE	2	32.3532	22.4426	12.454	22.4166	134.722	136.556	86.6914	119.323	0.187865	0.0145792
Q9JIF9	Myotilin	Myot	Q9JIF9	Q9JIF9	Myot	Myotilin	MYOTI_MOUSE	1		15.4092	5.97526	10.6922	68.9847	52.9606	49.4145	57.12	0.187189	0.0462
Q9CS42	Ribose-phosphate pyrophosphokinase 2	Prps2	Q9CS42	Q9CS42	Prps2	Ribose-phosphate pyrophosphokinase 2	PRPS2_MOUSE	2	12.6469	16.5247	6.20776	11.7931	91.8818	61.9585	46.1492	66.6631	0.176906	0.0466497
